# Supplementary material for: Realizing reversible phase transformation of shape memory ceramics constrained in aluminum
Source: Nat Commun. 2023 Nov 4;14:7103. doi: 10.1038/s41467-023-42815-0 (PMC10625574; doi:10.1038/s41467-023-42815-0)
Supplement: Supplementary file 3 — Source Data [file 41467_2023_42815_MOESM3_ESM.xlsx]

## Sheet: Figure 3a
Figure 3a
Heating													Cooling
Two Theta	Intensity	Intensity	Intensity	Intensity	Intensity	Intensity	Intensity	Intensity	Intensity	Intensity	Intensity		Two Theta	Intensity	Intensity	Intensity	Intensity	Intensity	Intensity	Intensity	Intensity	Intensity	Intensity
°	cps	cps	cps	cps	cps	cps	cps	cps	cps	cps	cps		°	cps	cps	cps	cps	cps	cps	cps	cps	cps	cps
	50°C	50°C	100°C	150°C	200°C	250°C	300°C	350°C	400°C	450°C	500°C			500°C	450°C	400°C	350°C	300°C	250°C	200°C	150°C	100°C	50°C
27.01	16	6	5	10	3	4	10	10	21	21	11		27.01	17	40	39	49	38	41	55	34	31	19
27.027	10	6	7	10	2	2	9	9	22	18	5		27.027	12	32	26	41	44	39	55	33	31	20
27.044	10	6	7	10	2	2	8	9	18	14	7		27.044	10	24	21	31	41	31	47	30	28	21
27.061	8	4	6	9	1	3	8	8	17	10	13		27.061	18	17	14	24	37	27	36	29	22	20
27.078	7	4	6	9	1	4	7	5	13	6	15		27.078	23	12	6	17	31	21	23	29	22	19
27.095	7	4	7	9	1	5	5	5	13	3	14		27.095	23	8	6	18	17	19	17	30	18	26
27.112	6	5	7	8	1	5	5	5	14	1	11		27.112	19	7	4	16	6	19	15	25	17	15
27.129	5	6	8	8	2	6	3	10	15	4	6		27.129	12	7	8	15	3	16	19	23	12	15
27.146	5	6	8	6	2	5	2	10	16	4	8		27.146	11	5	10	13	7	14	19	18	5	16
27.163	4	5	9	5	2	5	4	5	17	4	7		27.163	11	4	12	10	12	9	14	17	7	15
27.18	6	4	8	3	2	5	2	5	16	6	7		27.18	10	2	12	11	13	9	7	15	11	13
27.197	7	4	6	2	1	5	4	4	15	6	6		27.197	9	3	6	7	12	9	5	13	11	12
27.214	7	4	7	2	1	6	5	7	14	6	4		27.214	8	4	5	6	5	9	8	12	13	8
27.231	8	5	8	3	1	7	5	8	12	4	4		27.231	7	3	5	5	6	9	11	7	12	5
27.248	9	6	8	4	2	9	7	8	12	4	2		27.248	6	3	4	5	8	6	11	9	8	4
27.265	10	6	9	4	2	10	8	7	11	5	5		27.265	7	3	3	5	6	4	10	6	8	4
27.282	11	6	8	4	2	10	7	7	12	6	5		27.282	8	2	2	3	6	4	11	7	9	0
27.299	11	6	9	3	3	10	7	8	11	6	5		27.299	7	2	0	3	4	5	12	5	9	3
27.316	13	8	10	5	1	16	6	9	9	7	5		27.316	4	3	0	5	2	3	14	5	8	4
27.333	11	9	9	4	1	16	8	10	6	7	3		27.333	3	3	0	4	1	4	15	5	6	5
27.35	11	10	9	7	3	10	9	12	5	7	3		27.35	4	3	1	3	2	5	12	6	7	6
27.367	11	10	8	7	4	8	9	13	7	5	3		27.367	6	3	0	3	2	6	11	4	6	6
27.384	13	10	9	10	4	6	10	13	9	3	3		27.384	8	3	0	3	2	8	10	4	8	7
27.401	16	12	8	10	4	5	9	12	11	2	4		27.401	8	1	0	3	1	8	9	6	9	6
27.418	18	12	9	9	5	4	8	13	10	4	4		27.418	7	3	0	3	1	9	9	9	8	7
27.435	19	14	12	11	5	7	7	14	11	5	5		27.435	7	3	1	3	3	9	7	9	9	8
27.452	20	15	14	12	7	8	7	15	12	5	5		27.452	5	4	1	3	3	17	9	10	10	11
27.469	21	14	15	15	9	11	9	14	12	5	4		27.469	5	4	3	3	3	8	8	9	9	11
27.486	24	15	15	16	16	13	11	16	13	4	6		27.486	7	4	3	3	3	9	6	11	10	11
27.503	28	16	13	19	17	16	15	17	15	4	6		27.503	7	3	4	4	2	9	5	11	10	10
27.52	33	19	17	21	23	20	18	17	17	4	6		27.52	8	3	4	3	2	9	3	11	8	10
27.537	37	19	21	28	30	25	20	22	19	6	7		27.537	7	3	4	4	2	10	9	11	9	9
27.554	46	25	26	32	36	30	27	24	23	8	7		27.554	8	3	6	3	3	9	12	12	10	10
27.571	54	27	30	36	41	38	32	27	27	9	8		27.571	8	4	6	5	3	9	13	13	9	13
27.588	59	33	34	39	51	47	36	32	30	10	8		27.588	8	4	8	7	3	10	17	17	11	15
27.605	64	39	40	44	64	59	40	37	32	11	10		27.605	7	8	10	8	4	11	18	17	17	23
27.622	75	44	48	54	74	71	52	46	36	14	9		27.622	5	9	12	9	5	13	20	22	22	30
27.639	86	52	57	61	93	87	65	57	41	17	11		27.639	7	11	13	9	7	19	24	24	28	36
27.656	109	64	69	71	110	105	84	72	50	21	14		27.656	10	13	13	9	9	22	26	28	37	44
27.673	135	73	85	84	128	131	93	89	63	25	18		27.673	12	16	12	13	12	25	34	32	47	54
27.69	145	104	109	105	162	167	112	103	67	34	21		27.69	15	21	10	16	15	31	43	38	61	68
27.707	180	122	131	127	197	197	148	128	82	40	23		27.707	20	26	13	18	20	40	51	46	85	96
27.724	222	141	157	154	233	236	186	152	98	51	25		27.724	26	31	21	21	25	43	52	57	102	107
27.741	285	185	199	186	278	275	236	187	120	67	35		27.741	23	36	15	25	33	50	63	66	117	129
27.758	350	218	253	242	330	332	294	229	144	85	41		27.758	30	40	14	31	38	60	86	79	144	157
27.775	417	289	320	306	402	390	353	281	190	104	43		27.775	46	49	16	37	45	75	104	93	170	201
27.792	472	371	381	383	474	462	413	327	232	122	44		27.792	58	57	26	46	54	95	119	119	197	255
27.809	543	454	460	476	569	544	470	381	272	143	48		27.809	71	63	40	53	54	108	130	148	244	305
27.826	617	552	548	574	665	632	534	441	311	154	57		27.826	73	72	57	60	70	122	146	184	296	366
27.844	698	648	650	670	758	725	610	502	350	175	73		27.844	77	77	79	76	88	140	180	232	351	431
27.861	817	732	743	759	859	828	693	572	369	189	89		27.861	79	86	89	91	110	155	212	263	418	483
27.878	922	816	868	838	941	922	775	632	421	207	105		27.878	88	98	94	111	136	173	250	306	488	534
27.895	987	884	944	912	960	972	840	633	450	242	117		27.895	100	111	104	132	159	197	294	337	556	560
27.912	1015	952	1015	989	966	970	849	636	471	288	119		27.912	119	121	111	140	173	223	312	366	603	601
27.929	1002	1034	1060	1023	984	901	826	661	460	290	115		27.929	131	127	117	144	176	248	321	384	641	671
27.946	1008	1069	1058	1010	943	846	786	654	449	261	120		27.946	140	132	126	144	176	263	337	405	662	705
27.963	1014	1027	1003	944	881	778	739	614	438	218	120		27.963	136	131	146	148	179	234	337	413	667	689
27.98	988	987	932	848	800	726	645	534	386	211	116		27.98	117	129	139	158	167	210	324	410	581	666
27.997	883	890	843	780	717	637	539	451	330	195	102		27.997	109	116	124	159	162	179	287	381	541	673
28.014	769	759	752	707	603	547	461	384	275	175	95		28.014	97	105	112	151	148	166	268	354	472	639
28.031	635	635	648	626	500	460	384	317	218	156	85		28.031	89	87	96	125	134	174	248	310	434	571
28.048	507	545	554	550	393	378	315	263	176	123	74		28.048	85	75	83	99	123	164	209	266	373	467
28.065	409	471	462	459	301	293	260	214	141	93	73		28.065	72	73	68	81	111	146	175	234	318	370
28.082	340	426	384	367	230	232	201	171	111	71	63		28.082	60	65	68	65	96	113	133	188	242	278
28.099	269	375	313	296	181	179	147	129	97	54	50		28.099	44	58	60	65	77	93	101	160	198	223
28.116	229	309	255	234	147	133	109	87	91	50	30		28.116	41	50	54	60	63	69	81	133	157	184
28.133	188	243	211	200	125	105	85	72	91	48	21		28.133	31	40	44	53	50	61	71	98	131	145
28.15	162	164	175	177	113	94	82	67	85	51	21		28.15	28	34	37	48	44	67	66	78	121	125
28.167	138	117	156	153	92	88	83	64	73	45	21		28.167	29	30	27	32	41	70	55	57	104	102
28.184	106	100	130	131	64	81	56	68	52	37	26		28.184	28	31	26	23	34	63	47	58	91	76
28.201	90	100	101	105	52	50	46	39	47	33	35		28.201	21	26	27	22	27	37	40	57	68	71
28.218	77	77	83	76	45	45	39	36	42	33	16		28.218	16	22	24	22	19	34	33	46	52	54
28.235	60	58	69	65	39	42	36	35	37	31	18		28.235	16	19	21	19	18	33	33	37	51	46
28.252	63	47	61	55	34	39	32	34	31	29	17		28.252	15	17	17	13	17	30	30	29	44	39
28.269	59	48	54	49	26	35	28	34	26	24	16		28.269	16	18	16	11	16	25	27	30	40	29
28.286	60	47	44	40	20	30	23	31	20	18	16		28.286	14	20	13	11	13	20	24	29	33	28
28.303	63	47	38	33	17	27	17	28	19	16	15		28.303	13	17	12	13	12	18	21	25	26	23
28.32	56	41	34	28	16	23	11	20	19	16	13		28.32	11	13	10	14	9	15	22	24	24	23
28.337	46	33	29	24	13	21	10	31	23	16	10		28.337	11	11	7	13	9	16	21	19	25	19
28.354	41	46	31	24	13	18	7	31	24	15	9		28.354	12	11	4	12	10	17	21	13	23	15
28.371	28	22	30	24	11	19	8	19	23	13	9		28.371	13	12	3	14	10	19	20	13	18	16
28.388	30	24	28	23	5	18	9	20	21	10	9		28.388	13	13	3	11	10	20	18	13	18	14
28.405	20	23	23	21	2	17	8	20	21	10	10		28.405	11	13	4	12	8	17	16	14	15	14
28.422	17	22	19	19	4	15	7	19	30	12	10		28.422	11	13	6	14	6	15	16	13	10	13
28.439	19	20	18	15	6	12	8	18	28	12	10		28.439	10	14	5	13	4	14	15	11	10	11
28.456	17	17	19	14	8	12	7	14	22	14	9		28.456	9	12	5	14	4	14	13	8	11	8
28.473	23	14	17	13	8	14	8	13	23	15	8		28.473	9	11	6	12	7	15	13	9	11	6
28.49	20	10	17	13	7	16	9	12	22	15	7		28.49	8	8	5	10	6	13	11	11	11	6
28.507	18	11	14	14	5	15	8	11	19	14	5		28.507	8	6	5	9	6	11	11	11	10	7
28.524	18	11	16	14	6	14	8	12	18	13	5		28.524	8	7	5	7	5	9	11	11	7	8
28.541	19	12	15	14	5	19	8	12	14	12	6		28.541	5	7	4	7	4	8	12	11	9	8
28.558	20	15	14	15	5	13	8	13	12	10	4		28.558	5	9	3	7	4	10	12	10	8	8
28.575	19	15	15	15	5	14	9	12	12	9	5		28.575	6	8	3	8	3	11	11	11	7	8
28.592	17	14	14	14	3	14	8	10	10	8	6		28.592	6	7	2	9	3	12	11	11	6	8
28.609	18	13	16	13	3	14	7	7	10	8	7		28.609	4	7	1	9	2	12	11	10	5	8
28.626	17	10	15	12	3	13	6	4	13	9	7		28.626	3	5	1	7	2	10	11	9	6	8
28.643	17	10	15	12	2	12	5	3	14	9	6		28.643	4	6	3	7	3	11	10	8	6	7
28.66	16	10	13	14	3	8	4	5	14	7	4		28.66	6	7	6	8	2	13	10	7	5	8
28.677	15	9	12	15	2	8	3	8	16	7	5		28.677	6	8	9	8	2	14	9	6	4	9
28.694	15	7	12	16	2	9	1	10	16	8	5		28.694	8	10	11	7	3	14	9	8	5	8
28.711	12	7	10	16	3	8	0	10	23	8	5		28.711	7	10	12	5	3	14	8	10	3	7
28.728	14	8	7	15	3	9	0	10	23	8	6		28.728	9	10	16	6	3	15	11	11	3	6
28.745	13	8	7	15	3	10	1	11	23	7	5		28.745	11	8	21	8	5	14	10	11	4	7
28.762	12	6	7	12	3	10	2	10	19	6	6		28.762	12	7	20	10	6	13	8	12	6	6
28.779	12	5	5	11	2	11	3	20	15	6	6		28.779	12	7	12	10	5	13	8	12	6	5
28.796	13	5	7	11	2	9	3	13	15	6	7		28.796	13	7	12	10	5	10	8	11	6	4
28.813	15	4	6	11	1	8	3	11	14	6	7		28.813	13	8	12	11	6	10	11	10	5	6
28.83	16	5	8	10	2	8	3	11	14	4	9		28.83	12	9	12	11	7	12	11	12	4	7
28.847	16	3	10	8	1	9	4	10	12	6	10		28.847	11	10	12	14	7	13	12	12	4	7
28.864	16	5	10	7	1	11	5	10	11	11	11		28.864	14	12	13	14	6	15	13	11	2	6
28.881	16	4	12	6	0	13	5	9	9	15	11		28.881	12	12	13	14	6	15	12	10	3	5
28.898	17	3	12	4	0	14	6	8	8	20	12		28.898	11	14	13	15	7	14	12	10	2	5
28.916	16	4	11	4	0	14	6	6	9	23	13		28.916	10	16	21	16	7	14	11	10	3	5
28.933	16	4	11	1	0	14	7	5	11	23	13		28.933	10	16	16	16	9	14	9	10	6	4
28.95	14	5	11	3	1	12	7	5	12	21	13		28.95	12	23	18	17	9	15	11	8	7	6
28.967	15	5	10	3	2	8	6	8	13	18	15		28.967	12	17	16	18	9	17	9	7	9	5
28.984	15	4	11	4	4	17	6	10	15	12	17		28.984	13	17	15	15	9	17	11	8	10	5
29.001	15	4	10	6	5	10	5	11	16	7	15		29.001	12	20	16	12	7	18	14	12	11	4
29.018	15	6	8	6	6	11	5	11	16	11	15		29.018	12	20	15	21	7	19	13	12	12	5
29.035	16	6	7	7	5	11	6	11	17	14	16		29.035	15	16	13	14	9	19	13	13	16	5
29.052	15	6	8	5	6	10	7	11	19	19	17		29.052	17	15	7	17	8	17	12	13	18	4
29.069	13	6	7	5	7	8	7	12	19	23	20		29.069	19	17	11	19	10	16	12	12	12	5
29.086	12	6	5	8	7	8	7	14	24	26	22		29.086	22	19	11	18	10	18	14	12	11	6
29.103	12	6	4	9	8	7	6	15	22	25	23		29.103	22	24	19	19	12	15	15	11	11	8
29.12	11	4	2	9	8	8	7	17	23	25	23		29.12	21	23	26	20	14	17	17	12	10	10
29.137	13	6	2	8	7	8	8	20	27	27	24		29.137	19	23	35	21	14	19	19	13	10	9
29.154	13	7	4	7	7	9	9	23	27	29	23		29.154	22	27	42	22	16	20	21	12	11	10
29.171	13	8	5	8	5	10	9	23	27	31	24		29.171	25	28	40	27	16	25	22	13	10	10
29.188	13	8	6	6	3	12	7	23	28	34	29		29.188	26	28	31	22	19	27	22	12	9	9
29.205	11	9	6	8	2	13	7	36	31	32	33		29.205	30	30	27	23	23	27	23	12	7	10
29.222	10	9	7	8	1	13	7	27	31	33	38		29.222	32	31	23	24	24	26	22	14	8	12
29.239	10	8	10	8	3	14	10	30	32	38	45		29.239	33	33	22	27	25	35	24	14	11	12
29.256	10	9	10	10	5	13	10	31	35	41	47		29.256	37	38	22	26	25	42	26	15	12	15
29.273	12	9	10	9	5	15	14	33	37	45	53		29.273	40	40	27	28	24	28	26	16	14	15
29.29	13	9	10	9	6	15	13	35	41	52	60		29.29	43	41	31	28	26	31	30	19	14	16
29.307	16	9	10	10	5	16	13	37	45	55	66		29.307	46	48	38	31	30	33	31	21	16	16
29.324	16	9	11	10	8	19	16	38	54	61	77		29.324	54	54	45	40	36	35	33	21	17	15
29.341	15	9	11	10	7	22	21	38	60	73	86		29.341	65	62	41	42	42	37	33	23	19	14
29.358	16	11	10	11	8	26	26	42	67	80	95		29.358	76	76	46	53	45	37	36	24	20	13
29.375	17	13	10	15	11	28	31	48	73	90	111		29.375	88	85	58	60	54	40	39	28	23	15
29.392	17	15	10	15	12	34	39	56	85	102	127		29.392	104	95	65	66	56	42	45	31	25	19
29.409	18	14	12	17	14	41	47	64	99	115	145		29.409	120	108	72	80	62	48	51	35	30	20
29.426	19	16	14	18	19	46	54	75	114	142	174		29.426	138	122	88	90	72	60	59	39	33	22
29.443	21	19	16	18	25	50	66	91	133	163	202		29.443	160	135	100	103	79	77	67	43	34	26
29.46	23	17	21	24	32	60	74	107	154	197	236		29.46	193	159	117	122	95	90	73	49	39	27
29.477	25	20	23	26	37	66	86	127	184	233	281		29.477	231	183	145	136	110	104	84	54	42	31
29.494	26	20	26	30	43	81	104	152	219	280	330		29.494	273	215	170	161	128	117	95	61	46	34
29.511	28	21	32	36	53	94	121	180	247	338	409		29.511	324	258	210	190	157	133	108	71	51	39
29.528	32	23	37	42	63	98	141	221	293	387	475		29.528	366	288	249	222	180	156	124	82	58	49
29.545	35	26	43	48	90	121	163	259	356	473	554		29.545	436	360	291	265	209	184	142	95	68	58
29.562	42	33	49	51	94	137	194	300	426	557	640		29.562	526	436	359	310	246	210	168	111	77	72
29.579	52	37	54	63	105	167	236	350	505	652	734		29.579	618	528	418	372	310	243	195	126	89	84
29.596	61	46	64	71	126	195	269	399	588	767	879		29.596	729	626	518	437	378	279	231	140	101	101
29.613	74	53	72	82	142	223	322	457	682	869	1022		29.613	857	746	592	510	422	331	280	163	115	116
29.63	78	60	82	96	177	261	367	527	801	999	1197		29.63	978	880	679	612	488	393	318	186	135	133
29.647	87	78	95	104	203	294	409	614	908	1141	1381		29.647	1156	1002	825	705	572	464	387	238	158	159
29.664	104	83	104	122	230	332	476	703	1027	1268	1559		29.664	1309	1167	962	825	662	555	453	272	190	198
29.681	118	102	122	150	251	368	530	790	1161	1438	1687		29.681	1526	1332	1146	956	796	659	540	304	220	224
29.698	132	116	133	173	268	419	591	871	1261	1635	1816		29.698	1670	1519	1329	1094	950	775	653	362	249	256
29.715	133	117	151	203	284	448	657	941	1348	1759	1908		29.715	1795	1697	1527	1280	1126	911	758	433	302	291
29.732	141	138	174	231	318	493	703	1021	1433	1843	2072		29.732	1929	1826	1645	1458	1311	1086	876	534	358	342
29.749	155	147	176	244	355	521	718	1103	1477	1819	2144		29.749	2061	1916	1815	1674	1488	1228	985	647	430	401
29.766	167	160	195	249	388	499	716	1137	1534	1805	2162		29.766	2101	2023	1954	1879	1588	1417	1105	772	512	454
29.783	182	180	203	244	390	503	723	1174	1517	1747	2075		29.783	2172	2088	2030	1992	1698	1528	1219	906	604	525
29.8	202	187	223	252	368	517	741	1131	1412	1713	1967		29.8	2173	2111	2101	2058	1786	1628	1373	1028	690	610
29.817	223	199	246	265	345	550	778	1082	1326	1651	1786		29.817	2027	2077	2131	2053	1862	1739	1525	1145	775	686
29.834	218	200	278	283	323	517	749	1004	1274	1565	1622		29.834	1858	2000	2139	2032	1950	1808	1668	1271	859	791
29.851	233	214	269	302	325	466	690	891	1195	1396	1471		29.851	1716	1883	2017	2011	2014	1882	1726	1396	954	865
29.868	241	207	243	292	303	415	588	766	1044	1181	1259		29.868	1504	1750	1838	1978	2022	1920	1752	1529	1052	903
29.885	227	205	219	269	273	372	486	653	880	939	1037		29.885	1298	1503	1653	1909	1952	1944	1799	1615	1132	929
29.902	211	198	192	280	243	316	406	537	713	740	817		29.902	1069	1248	1447	1712	1824	1848	1782	1616	1190	986
29.919	193	187	180	231	214	275	342	453	559	586	632		29.919	850	1013	1217	1463	1624	1703	1648	1561	1181	988
29.936	173	165	173	196	182	226	297	374	427	475	466		29.936	660	824	999	1188	1328	1512	1419	1469	1121	959
29.953	148	153	168	170	165	179	255	298	348	391	367		29.953	512	652	817	945	1106	1297	1251	1316	997	895
29.971	141	134	152	142	141	156	224	238	274	325	294		29.971	393	540	628	730	876	1070	1077	1184	860	856
29.988	129	118	141	123	122	130	182	178	236	237	240		29.988	315	432	512	603	696	863	910	1040	780	807
30.005	117	101	114	126	94	107	139	141	207	188	210		30.005	269	327	410	481	549	685	752	889	703	728
30.022	108	89	89	109	68	89	106	128	157	159	166		30.022	226	257	336	401	448	506	615	751	605	631
30.039	94	86	71	88	47	71	67	114	142	130	143		30.039	185	196	292	338	332	407	491	604	519	528
30.056	76	66	56	80	37	63	53	90	106	111	107		30.056	149	160	210	242	266	324	384	474	424	414
30.073	64	60	52	59	33	54	60	77	94	87	95		30.073	113	139	161	199	205	263	312	379	325	338
30.09	50	49	52	53	30	48	49	68	86	77	90		30.09	103	115	133	157	160	242	245	302	261	276
30.107	53	42	47	43	22	42	42	65	68	69	75		30.107	90	99	115	134	137	195	184	250	196	225
30.124	47	39	42	36	19	34	31	61	62	61	62		30.124	78	83	102	116	116	171	161	209	162	201
30.141	44	32	39	32	17	33	33	57	55	59	57		30.141	66	80	76	90	102	120	136	175	132	163
30.158	39	29	34	26	15	30	35	51	37	54	49		30.158	57	75	67	79	92	103	114	154	107	141
30.175	34	27	33	24	16	31	34	49	41	53	47		30.175	53	70	62	67	81	99	97	114	89	104
30.192	35	25	31	23	15	30	35	45	29	53	43		30.192	47	68	53	62	72	82	100	99	73	81
30.209	33	25	30	22	14	27	31	39	36	50	36		30.209	42	58	53	60	71	73	84	86	68	69
30.226	33	21	27	23	16	25	27	39	34	40	30		30.226	38	51	48	50	64	61	69	75	60	57
30.243	32	23	22	20	14	25	24	38	33	31	28		30.243	34	46	46	44	56	70	52	66	55	51
30.26	29	22	22	27	14	26	20	35	42	29	29		30.26	32	41	43	42	45	63	49	53	52	42
30.277	27	18	20	23	15	25	20	31	42	35	26		30.277	32	35	36	34	38	53	40	43	48	34
30.294	26	19	22	21	15	26	20	29	46	42	24		30.294	32	31	32	32	30	36	39	37	46	35
30.311	25	16	23	20	16	28	21	27	46	46	25		30.311	32	31	32	26	30	26	46	33	41	32
30.328	23	14	22	18	15	27	20	25	31	49	22		30.328	30	21	29	15	28	18	46	29	37	30
30.345	24	15	21	17	14	27	19	25	26	45	21		30.345	27	13	30	18	28	18	48	26	33	32
30.362	26	14	25	18	13	28	19	24	17	30	20		30.362	23	19	29	16	27	34	47	25	30	31
30.379	23	15	22	17	11	26	15	25	14	16	20		30.379	31	15	27	21	22	37	43	24	29	30
30.396	25	15	21	18	10	25	13	23	22	11	22		30.396	20	14	31	34	20	42	38	22	26	27
30.413	28	11	24	19	10	23	12	22	20	8	20		30.413	18	19	30	43	17	44	30	23	24	27
30.43	29	10	25	19	9	26	12	23	27	13	19		30.43	17	17	29	44	17	40	26	23	23	24
30.447	35	14	25	26	10	23	16	20	27	14	20		30.447	14	26	27	37	18	37	23	35	22	25
30.464	37	13	23	21	11	23	19	23	29	15	21		30.464	12	32	24	24	20	26	25	33	21	22
30.481	39	15	23	20	13	23	19	22	29	15	21		30.481	11	33	24	18	19	13	25	22	18	20
30.498	40	17	20	21	12	24	21	26	26	14	21		30.498	10	31	22	13	17	15	20	22	19	21
30.515	38	17	20	19	13	24	21	26	29	17	21		30.515	11	25	21	11	18	14	24	23	18	19
30.532	32	16	19	18	15	25	18	30	27	18	19		30.532	12	15	20	13	17	14	19	24	14	21
30.549	30	17	17	19	18	26	38	31	28	19	18		30.549	14	13	19	16	17	15	19	23	16	18
30.566	19	16	19	20	20	28	36	32	30	21	16		30.566	15	11	18	15	18	17	21	20	16	16
30.583	22	16	22	20	23	31	26	31	32	23	16		30.583	16	15	18	17	20	16	19	18	17	13
30.6	23	16	25	19	29	36	33	37	36	27	16		30.6	18	23	16	16	20	16	21	20	16	10
30.617	33	19	27	20	32	42	36	38	41	31	19		30.617	19	21	17	11	22	21	21	20	14	14
30.634	45	21	27	23	35	48	44	44	42	35	19		30.634	20	14	18	18	22	23	21	22	17	15
30.651	51	26	27	28	39	54	50	54	46	39	20		30.651	21	17	19	21	21	26	24	22	18	19
30.668	50	29	29	35	41	61	52	59	48	39	21		30.668	22	23	24	22	20	28	26	23	22	22
30.685	58	34	34	41	48	66	61	69	59	43	25		30.685	24	26	26	21	20	29	28	27	26	24
30.702	64	37	39	50	60	72	71	75	66	47	25		30.702	24	26	29	23	22	27	30	29	23	25
30.719	71	39	53	56	78	97	85	83	69	53	27		30.719	26	30	29	26	22	31	33	29	25	27
30.736	77	45	60	65	94	105	111	114	73	57	29		30.736	29	41	33	28	25	32	35	29	27	29
30.753	86	55	69	77	118	115	109	124	71	57	32		30.753	29	46	29	32	25	35	37	28	30	32
30.77	97	68	82	89	137	129	137	138	84	61	39		30.77	30	42	37	36	28	37	38	28	33	37
30.787	108	81	92	112	157	152	157	141	105	71	43		30.787	34	34	33	35	29	41	43	31	35	44
30.804	126	96	107	126	203	189	186	153	130	85	46		30.804	40	27	27	37	31	48	46	36	41	53
30.821	149	111	134	140	242	240	229	188	159	95	45		30.821	44	25	20	46	29	56	53	42	47	60
30.838	151	135	153	162	274	289	264	220	184	108	56		30.838	47	32	25	50	38	62	63	51	57	70
30.855	183	160	176	184	302	333	317	261	208	118	64		30.855	47	44	26	54	49	68	58	59	64	84
30.872	226	187	199	217	329	379	347	309	219	126	67		30.872	54	59	31	52	50	82	72	47	81	101
30.889	265	221	229	253	369	418	377	351	218	141	69		30.889	65	69	46	48	57	98	85	70	104	123
30.906	316	251	270	304	415	447	414	375	234	161	75		30.906	72	72	55	55	64	104	99	93	129	140
30.923	356	290	305	365	466	497	437	402	247	174	74		30.923	74	78	70	62	69	104	121	119	152	168
30.94	381	319	355	423	532	527	464	410	267	182	80		30.94	81	74	80	70	77	106	134	131	182	200
30.957	419	360	404	489	558	543	515	413	287	194	83		30.957	82	74	88	84	94	109	140	141	216	229
30.974	449	410	465	540	591	584	542	430	305	181	84		30.974	83	79	89	94	101	113	150	149	251	265
30.991	491	454	519	545	623	623	549	430	315	163	83		30.991	83	80	94	99	113	122	155	165	275	292
31.008	527	496	589	570	631	611	521	395	299	160	81		31.008	85	84	93	96	113	138	176	188	309	324
31.025	609	550	624	582	620	574	481	373	264	145	73		31.025	90	85	95	95	121	156	182	214	329	350
31.043	665	613	635	604	585	525	444	338	219	135	69		31.043	84	85	103	98	117	166	205	250	367	380
31.06	695	653	653	620	538	452	368	311	201	123	58		31.06	72	93	99	94	111	172	221	262	395	404
31.077	674	691	648	611	507	403	309	267	180	119	48		31.077	62	80	93	92	106	175	226	282	436	442
31.094	645	654	632	577	434	368	259	216	153	103	38		31.094	45	75	83	93	110	180	219	281	435	464
31.111	625	590	596	522	374	329	219	170	127	86	26		31.111	39	67	68	85	95	167	199	275	412	483
31.128	578	523	543	477	311	283	182	138	108	72	26		31.128	33	57	60	75	88	144	183	250	360	455
31.145	510	474	465	404	252	240	164	110	87	51	27		31.145	31	50	55	64	86	117	169	221	322	421
31.162	443	469	413	355	205	188	137	104	74	39	26		31.162	38	42	46	52	72	96	141	198	294	374
31.179	386	435	360	304	169	141	111	93	80	33	35		31.179	42	37	41	46	68	80	127	179	267	347
31.196	333	383	315	261	124	107	99	96	62	37	35		31.196	47	33	36	41	53	73	106	160	240	295
31.213	294	318	270	212	98	87	73	86	58	33	24		31.213	44	29	35	39	42	66	82	144	205	249
31.23	262	257	226	170	80	79	70	66	53	26	26		31.23	36	24	28	38	39	66	72	133	178	198
31.247	224	180	181	130	64	78	56	53	47	25	26		31.247	25	22	35	33	32	58	56	112	146	158
31.264	178	144	131	95	61	57	50	49	35	26	27		31.264	18	21	39	29	33	46	46	94	115	128
31.281	139	108	102	81	48	49	46	44	30	26	25		31.281	8	23	23	24	29	33	42	81	84	121
31.298	106	95	79	83	41	44	31	40	28	28	25		31.298	5	22	24	26	28	34	35	69	62	116
31.315	81	98	71	85	38	43	23	32	26	27	24		31.315	12	24	25	25	29	35	36	65	48	102
31.332	80	87	71	63	35	38	23	30	27	25	22		31.332	23	24	22	24	27	36	38	55	40	85
31.349	66	82	56	52	32	29	12	27	28	23	21		31.349	31	22	22	23	28	40	38	46	41	65
31.366	56	51	50	48	31	27	27	32	26	21	19		31.366	35	21	20	21	28	44	39	41	36	53
31.383	49	45	47	44	28	24	35	24	27	18	18		31.383	35	20	17	22	27	43	38	35	31	46
31.4	45	44	45	41	23	20	31	22	25	18	17		31.4	32	18	19	24	29	40	37	32	31	38
31.417	43	37	41	34	19	19	29	23	24	18	14		31.417	20	18	18	25	26	33	38	29	31	32
31.434	40	31	37	29	18	17	21	21	21	16	11		31.434	12	14	18	25	25	37	37	25	31	27
31.451	51	25	33	23	16	15	16	18	20	19	12		31.451	11	13	18	24	24	32	36	23	32	22
31.468	35	18	26	18	14	15	7	17	20	16	10		31.468	7	13	20	23	21	26	32	17	29	19
31.485	32	15	20	14	14	13	0	14	19	14	9		31.485	11	11	21	20	19	26	27	16	25	18
31.502	29	12	17	12	10	13	4	12	18	15	7		31.502	11	10	20	19	17	23	25	13	21	18
31.519	26	13	13	14	9	13	4	10	15	13	6		31.519	13	8	18	18	16	21	21	14	19	17
31.536	22	12	12	11	7	12	3	9	13	12	8		31.536	11	4	15	17	13	19	20	14	17	15
31.553	19	10	12	10	6	12	2	10	12	12	8		31.553	7	4	14	17	12	14	19	11	16	11
31.57	17	10	11	9	5	12	2	10	10	13	7		31.57	2	5	14	15	12	16	16	12	13	9
31.587	13	10	10	8	6	12	5	8	11	13	8		31.587	7	5	12	14	10	14	17	12	14	9
31.604	11	9	11	8	3	10	5	9	10	13	8		31.604	7	4	11	11	11	13	17	10	12	8
31.621	11	8	9	7	3	8	4	7	8	12	8		31.621	7	3	10	9	9	11	15	12	11	8
31.638	12	8	8	7	3	5	4	7	11	10	7		31.638	5	4	7	6	6	11	14	13	7	8
31.655	13	7	9	4	2	6	4	6	10	9	6		31.655	5	3	8	5	6	11	14	17	8	6
31.672	14	6	8	3	1	7	3	4	7	8	4		31.672	5	4	5	5	5	9	15	11	9	3
31.689	13	6	9	3	1	7	2	6	9	7	3		31.689	4	6	4	7	4	8	15	10	10	2
31.706	11	4	8	3	0	5	2	6	8	8	2		31.706	6	7	5	7	5	5	13	10	12	3
31.723	10	4	7	2	2	5	1	5	10	7	2		31.723	5	7	3	7	5	6	14	8	12	4
31.74	8	2	7	4	1	5	1	6	11	6	3		31.74	4	9	4	6	4	6	14	6	12	5
31.757	9	3	5	4	1	5	0	7	10	6	3		31.757	3	9	3	5	3	7	13	5	10	5
31.774	8	2	4	4	1	4	0	8	10	5	3		31.774	2	9	5	4	2	7	13	3	9	4
31.791	8	3	4	4	1	4	0	8	8	4	2		31.791	1	9	5	3	3	6	10	2	7	4
31.808	5	3	4	4	0	5	0	8	7	3	1		31.808	1	10	5	4	4	7	11	0	8	3
31.825	4	3	4	3	1	4	0	6	7	3	2		31.825	2	11	6	5	4	7	9	1	7	3
31.842	4	3	2	3	1	4	0	7	7	3	3		31.842	3	10	6	5	4	8	9	1	7	4
31.859	5	3	1	3	0	3	0	7	10	1	4		31.859	3	10	5	6	4	9	9	0	5	3
31.876	6	4	0	3	0	4	0	7	13	1	5		31.876	4	9	5	6	4	8	8	0	3	3
31.893	6	4	1	3	0	4	0	7	14	1	5		31.893	5	8	5	6	3	9	8	2	5	3
31.91	6	4	0	3	0	3	0	6	14	2	5		31.91	4	7	3	6	3	8	7	3	4	3
31.927	6	4	1	2	0	4	0	5	14	3	5		31.927	5	7	5	6	2	9	6	4	2	1
31.944	7	4	1	2	0	3	0	6	22	5	5		31.944	4	7	5	5	1	9	5	5	3	1
31.961	7	3	3	0	0	2	0	4	23	7	5		31.961	5	4	5	6	2	6	5	5	3	0
31.978	8	3	4	0	0	1	0	4	19	8	4		31.978	6	4	5	6	3	6	4	6	4	0
31.995	10	2	5	1	0	1	0	5	14	10	4		31.995	6	5	6	6	2	5	3	7	4	1
32.012	10	0	6	2	0	1	0	4	13	11	3		32.012	6	4	6	4	3	4	2	8	4	1

## Sheet: Figure 3b
Figure 3b
Heating								Cooling
Two Theta	Intensity	Intensity	Intensity	Intensity	Intensity	Intensity		Two Theta	Intensity	Intensity	Intensity	Intensity	Intensity	Intensity
°	cps	cps	cps	cps	cps	cps		°	cps	cps	cps	cps	cps	cps
	50°C	100°C	200°C	300°C	400°C	500°C			500°C	400°C	300°C	200°C	100°C	50°C
27.009	246	245	256	276	301	330		27.009	302	326	309	308	261	242
27.026	250	253	267	296	312	327		27.026	291	314	304	315	263	248
27.043	256	262	281	309	332	322		27.043	286	318	312	313	272	267
27.06	264	274	297	323	348	325		27.06	275	313	316	327	288	282
27.077	270	287	312	328	346	319		27.077	275	296	308	329	299	296
27.094	282	297	314	333	339	311		27.094	262	283	295	319	307	306
27.111	291	308	316	336	323	296		27.111	248	269	287	308	318	320
27.128	307	319	324	325	315	289		27.128	229	262	274	298	324	332
27.145	320	320	324	323	305	273		27.145	212	251	261	286	309	331
27.162	333	330	330	315	297	269		27.162	208	251	259	277	308	332
27.178	342	326	330	306	290	265		27.178	212	245	252	272	299	326
27.195	356	330	319	302	278	263		27.195	212	232	248	266	291	316
27.212	359	333	320	296	265	247		27.212	216	215	241	262	277	299
27.229	347	332	313	285	251	231		27.229	215	200	232	260	268	288
27.246	335	317	302	268	239	221		27.246	213	200	228	249	256	279
27.263	327	307	288	262	230	218		27.263	201	201	220	241	242	270
27.28	312	301	281	253	227	211		27.28	203	206	211	230	245	257
27.297	300	285	270	248	223	212		27.297	206	215	208	226	240	247
27.314	301	278	253	247	232	212		27.314	208	213	204	218	243	239
27.331	301	270	252	250	223	216		27.331	207	202	209	220	243	234
27.348	304	262	253	243	221	208		27.348	210	200	207	215	238	225
27.365	303	251	246	236	222	203		27.365	209	198	205	212	232	224
27.382	299	248	242	225	219	201		27.382	209	198	205	209	218	220
27.399	291	243	230	218	216	201		27.399	207	199	201	205	208	217
27.415	273	238	231	212	216	200		27.415	206	198	201	202	208	208
27.432	261	236	226	207	216	201		27.432	206	198	199	200	205	201
27.449	248	234	219	206	218	201		27.449	207	197	199	200	201	197
27.466	238	232	216	203	218	201		27.466	207	195	199	197	200	201
27.483	238	243	215	202	217	200		27.483	207	194	199	197	198	198
27.5	239	228	213	202	215	200		27.5	206	193	197	197	196	198
27.517	232	229	212	200	213	202		27.517	205	194	197	196	194	198
27.534	226	228	209	199	213	203		27.534	202	194	198	195	192	197
27.551	221	227	209	201	211	203		27.551	203	194	198	195	193	195
27.568	220	225	208	203	211	203		27.568	203	195	198	196	194	193
27.585	220	222	207	207	212	204		27.585	201	194	199	197	196	193
27.602	220	220	208	210	210	204		27.602	201	194	197	200	196	194
27.619	221	221	209	213	212	205		27.619	200	196	198	198	196	194
27.635	221	219	209	214	211	208		27.635	201	198	200	198	198	195
27.652	223	217	210	217	211	208		27.652	200	200	201	201	198	195
27.669	225	214	210	221	212	209		27.669	201	199	203	202	200	196
27.686	224	212	212	223	213	209		27.686	200	201	203	201	203	196
27.703	226	213	211	226	213	210		27.703	200	202	205	201	202	197
27.72	228	213	208	227	214	210		27.72	200	203	206	200	203	199
27.737	230	212	207	230	214	211		27.737	201	205	205	198	203	200
27.754	233	215	206	231	215	211		27.754	203	205	206	197	203	199
27.771	232	213	203	232	213	212		27.771	201	203	206	199	201	202
27.788	234	212	203	229	214	211		27.788	199	202	204	201	201	202
27.805	235	209	203	227	214	209		27.805	199	201	201	199	206	203
27.822	234	209	204	233	215	209		27.822	199	202	201	199	202	204
27.839	232	210	204	236	215	207		27.839	199	202	199	200	201	205
27.856	231	210	205	228	214	207		27.856	201	201	199	198	202	206
27.872	230	209	209	225	212	205		27.872	199	201	198	196	202	204
27.889	235	208	210	226	209	205		27.889	199	203	196	198	202	207
27.906	229	206	211	225	207	204		27.906	198	203	193	198	201	205
27.923	227	208	212	222	205	201		27.923	197	203	193	197	200	205
27.94	224	208	212	221	202	197		27.94	196	201	193	195	200	202
27.957	213	208	221	219	199	195		27.957	196	201	194	196	199	202
27.974	212	207	214	217	198	193		27.974	195	202	192	196	200	199
27.991	219	206	217	220	198	193		27.991	193	201	193	196	198	199
28.008	221	205	219	219	197	192		28.008	194	201	194	196	197	198
28.025	223	205	223	221	196	194		28.025	195	214	197	194	198	198
28.042	226	205	223	219	193	195		28.042	195	198	197	196	199	196
28.059	223	203	224	222	194	197		28.059	196	202	196	197	200	195
28.076	226	202	228	225	196	198		28.076	197	196	197	195	200	195
28.093	218	202	229	225	197	200		28.093	199	198	203	194	200	195
28.109	222	203	229	224	197	201		28.109	201	196	197	194	198	196
28.126	226	203	228	224	197	200		28.126	205	195	196	193	198	196
28.143	222	202	227	225	199	200		28.143	205	192	195	194	195	195
28.16	218	203	227	224	201	212		28.16	205	190	196	196	193	194
28.177	210	203	232	224	203	200		28.177	205	188	194	200	191	195
28.194	198	203	227	223	206	200		28.194	217	185	193	201	191	194
28.211	198	205	226	222	206	201		28.211	210	192	193	201	191	194
28.228	193	210	226	222	205	201		28.228	212	200	193	202	191	195
28.245	201	213	227	221	203	200		28.245	214	196	193	203	190	194
28.262	207	216	226	219	203	203		28.262	217	193	193	203	191	194
28.279	209	219	224	216	203	202		28.279	216	184	195	205	189	192
28.296	217	220	222	215	204	203		28.296	217	182	196	204	190	191
28.313	219	222	219	215	203	203		28.313	217	188	197	205	193	192
28.33	210	225	218	214	203	201		28.33	216	188	199	204	194	194
28.346	214	228	223	213	202	200		28.346	215	205	202	206	195	193
28.363	216	227	222	211	204	202		28.363	215	211	205	208	196	195
28.38	220	229	222	213	206	207		28.38	213	218	206	211	198	195
28.397	222	229	219	214	207	212		28.397	210	219	212	212	198	197
28.414	224	229	211	213	206	203		28.414	211	218	218	212	200	198
28.431	226	229	213	213	208	204		28.431	204	218	218	211	201	200
28.448	226	232	214	213	207	204		28.448	207	214	210	210	205	199
28.465	229	231	217	211	210	203		28.465	204	209	211	207	200	201
28.482	231	230	224	210	211	202		28.482	201	205	209	212	198	202
28.499	232	230	232	209	211	202		28.499	200	208	205	217	198	216
28.516	231	231	236	211	211	198		28.516	195	210	204	202	197	202
28.533	233	231	238	211	210	195		28.533	192	210	202	203	196	200
28.55	232	231	231	210	211	194		28.55	188	206	202	201	194	199
28.567	231	231	230	209	209	192		28.567	188	205	200	199	195	199
28.583	231	231	222	207	207	190		28.583	188	201	196	197	195	197
28.6	231	230	217	207	206	190		28.6	190	194	194	196	195	196
28.617	230	229	211	205	201	188		28.617	190	186	192	194	195	195
28.634	228	228	202	204	199	187		28.634	190	184	191	191	196	194
28.651	226	226	203	214	198	186		28.651	192	183	192	190	195	191
28.668	223	223	208	206	197	190		28.668	194	195	193	190	196	192
28.685	221	220	213	203	195	192		28.685	193	196	196	191	196	191
28.702	219	218	220	199	196	193		28.702	196	195	196	190	198	191
28.719	218	218	222	196	196	195		28.719	199	197	198	194	200	193
28.736	223	217	226	195	196	194		28.736	201	200	200	196	200	193
28.753	223	218	217	198	198	195		28.753	204	200	200	199	201	192
28.77	220	217	205	204	197	199		28.77	208	202	194	202	200	193
28.787	219	218	208	205	198	202		28.787	208	205	206	203	201	194
28.803	224	218	204	204	198	205		28.803	209	207	215	203	201	196
28.82	220	220	202	209	199	206		28.82	211	206	202	213	202	198
28.837	221	222	199	215	202	208		28.837	211	208	205	204	200	197
28.854	221	226	203	214	202	210		28.854	211	207	205	204	199	198
28.871	235	226	211	221	204	210		28.871	211	209	206	215	200	197
28.888	243	226	215	222	205	212		28.888	211	209	202	206	201	198
28.905	248	238	226	220	206	212		28.905	210	209	203	204	202	199
28.922	253	235	233	215	207	213		28.922	209	211	202	203	201	199
28.939	253	233	239	204	207	212		28.939	207	210	203	202	203	201
28.956	241	233	238	204	207	211		28.956	206	212	202	201	205	201
28.973	241	235	232	208	207	210		28.973	206	213	200	200	207	201
28.99	236	236	228	206	205	208		28.99	208	216	199	199	207	201
29.007	234	236	227	208	207	207		29.007	208	216	199	199	207	199
29.024	233	235	222	209	206	207		29.024	206	217	200	197	208	203
29.04	230	236	221	205	208	210		29.04	206	218	201	198	207	202
29.057	235	235	217	207	209	208		29.057	206	220	203	201	207	205
29.074	235	233	222	204	209	211		29.074	208	221	204	204	206	206
29.091	240	233	225	208	211	211		29.091	210	222	206	205	209	205
29.108	248	232	225	210	211	210		29.108	213	222	208	206	207	204
29.125	248	233	221	210	211	211		29.125	215	224	209	208	208	204
29.142	243	232	225	213	210	212		29.142	218	226	208	208	208	204
29.159	240	233	225	215	211	214		29.159	219	224	209	210	210	205
29.176	233	231	228	217	211	217		29.176	222	225	211	210	212	204
29.193	241	234	227	219	212	221		29.193	222	228	212	211	218	205
29.21	241	236	233	217	213	222		29.21	224	228	214	214	220	205
29.227	243	238	234	224	214	220		29.227	227	230	217	217	223	206
29.244	247	240	234	229	216	219		29.244	229	233	220	218	225	208
29.261	250	239	237	230	216	222		29.261	234	238	221	219	227	210
29.277	251	239	240	233	217	226		29.277	240	241	224	220	228	212
29.294	251	243	241	234	220	231		29.294	244	243	228	224	241	219
29.311	252	247	242	236	224	232		29.311	251	250	232	225	250	222
29.328	256	249	242	241	230	237		29.328	260	257	239	229	236	225
29.345	259	252	246	247	235	242		29.345	267	267	251	236	241	230
29.362	264	255	248	252	241	250		29.362	283	281	261	242	246	235
29.379	266	259	250	258	247	260		29.379	297	294	273	247	252	242
29.396	270	264	251	265	257	268		29.396	311	304	282	259	259	252
29.413	271	270	258	274	270	279		29.413	324	314	298	272	264	262
29.43	276	278	265	284	280	294		29.43	339	327	315	285	273	274
29.447	280	287	273	293	291	308		29.447	354	345	330	301	283	286
29.464	290	297	283	305	306	320		29.464	390	358	346	316	294	300
29.481	300	307	295	318	320	335		29.481	410	397	364	336	309	314
29.498	312	319	309	331	333	356		29.498	440	431	405	350	327	330
29.514	322	336	323	345	350	375		29.514	462	451	424	371	344	345
29.531	336	354	340	361	372	399		29.531	488	459	432	405	377	364
29.548	353	372	360	398	392	424		29.548	512	464	461	433	391	400
29.565	371	393	391	406	412	449		29.565	539	490	484	463	418	420
29.582	384	426	414	422	433	464		29.582	578	531	498	484	446	439
29.599	419	457	444	441	463	495		29.599	636	565	535	508	476	458
29.616	450	482	476	464	481	525		29.616	703	629	570	544	506	485
29.633	484	501	501	489	505	575		29.633	786	702	608	565	545	515
29.65	507	532	520	515	544	605		29.65	860	756	654	608	584	545
29.667	539	563	554	549	583	641		29.667	930	817	700	666	622	587
29.684	563	595	597	593	625	697		29.684	985	887	779	720	650	629
29.701	593	634	639	626	676	773		29.701	1030	947	857	778	704	680
29.718	625	669	684	680	740	835		29.718	1096	1032	927	836	771	748
29.735	669	712	739	746	822	946		29.735	1132	1115	1003	891	844	815
29.751	726	760	794	811	894	990		29.751	1141	1139	1047	957	940	893
29.768	795	819	842	881	972	1038		29.768	1160	1149	1098	1059	999	964
29.785	862	892	911	949	999	1097		29.785	1155	1147	1152	1107	1034	1032
29.802	946	965	994	992	1047	1180		29.802	1098	1176	1167	1134	1082	1057
29.819	986	1034	1044	1040	1101	1206		29.819	995	1161	1143	1147	1141	1063
29.836	995	1080	1080	1114	1137	1182		29.836	972	1071	1112	1188	1157	1080
29.853	1020	1122	1082	1141	1126	1123		29.853	895	971	1088	1163	1135	1131
29.87	1074	1145	1098	1132	1111	1066		29.87	816	941	1049	1123	1086	1142
29.887	1129	1159	1093	1105	1103	1012		29.887	733	863	985	1063	1041	1117
29.904	1126	1139	1100	1086	1057	957		29.904	664	792	894	990	1011	1038
29.921	1075	1080	1049	1026	991	883		29.921	590	717	817	890	947	996
29.938	1035	1023	1005	970	900	802		29.938	538	627	729	801	863	923
29.955	1003	964	940	896	821	724		29.955	488	548	656	734	803	868
29.971	960	904	884	807	755	664		29.971	453	499	590	663	735	767
29.988	909	825	804	739	682	590		29.988	418	448	531	600	657	696
30.005	844	760	744	675	618	537		30.005	394	415	488	548	599	612
30.022	771	689	674	608	562	486		30.022	371	399	460	497	540	567
30.039	709	626	613	570	513	449		30.039	354	380	428	444	482	519
30.056	648	566	551	523	471	415		30.056	330	362	398	412	443	488
30.073	593	517	509	486	428	390		30.073	303	333	371	387	416	451
30.09	545	473	483	435	396	373		30.09	285	314	346	358	394	420
30.107	500	453	450	402	375	361		30.107	274	296	324	335	365	388
30.124	462	433	426	367	350	335		30.124	262	273	308	317	335	360
30.141	428	408	409	342	333	311		30.141	255	263	295	303	323	334
30.158	396	390	378	329	317	285		30.158	247	257	274	290	305	320
30.175	369	357	351	318	298	270		30.175	243	251	263	265	291	299
30.192	349	336	321	308	286	260		30.192	234	243	254	257	281	286
30.208	333	313	308	289	274	255		30.208	230	235	245	250	273	273
30.225	321	308	301	273	267	247		30.225	228	231	238	243	266	264
30.242	306	299	287	265	262	241		30.242	223	227	231	238	257	257
30.259	297	292	277	255	253	231		30.259	222	223	227	234	250	248
30.276	288	282	269	250	249	228		30.276	222	223	224	229	244	241
30.293	279	272	259	245	246	223		30.293	219	221	222	227	238	241
30.31	275	263	249	239	242	224		30.31	216	221	219	223	232	237
30.327	269	256	240	233	237	222		30.327	217	220	216	222	226	234
30.344	264	251	236	229	233	221		30.344	214	218	213	218	222	230
30.361	261	248	233	223	229	221		30.361	212	216	212	215	218	227
30.378	258	246	230	219	224	221		30.378	211	213	212	216	215	225
30.395	254	241	228	217	223	222		30.395	208	209	213	214	213	224
30.412	253	235	225	216	219	218		30.412	208	208	213	212	211	221
30.429	249	235	220	216	215	214		30.429	205	204	213	211	204	218
30.445	245	232	219	212	211	213		30.445	206	201	211	209	202	212
30.462	243	229	219	209	210	212		30.462	205	199	210	209	202	209
30.479	242	225	218	208	206	210		30.479	204	197	209	208	202	207
30.496	240	222	221	206	205	210		30.496	202	198	211	206	202	206
30.513	235	220	219	207	204	207		30.513	198	197	208	204	202	203
30.53	233	220	219	208	203	205		30.53	200	196	208	203	200	201
30.547	230	218	216	208	204	203		30.547	201	196	207	201	199	198
30.564	227	220	217	208	204	200		30.564	201	196	205	200	199	199
30.581	225	220	214	208	203	199		30.581	200	196	205	198	199	198
30.598	225	221	215	207	203	200		30.598	200	196	204	199	197	197
30.615	223	221	210	204	202	199		30.615	201	197	201	198	197	197
30.632	223	219	214	204	203	196		30.632	202	197	200	197	198	199
30.649	223	218	213	205	203	196		30.649	201	197	199	196	197	198
30.666	223	217	212	204	205	196		30.666	202	196	198	194	196	197
30.682	219	216	205	205	208	198		30.682	203	199	195	191	194	197
30.699	218	215	197	203	208	198		30.699	202	200	193	193	191	199
30.716	218	216	192	201	208	200		30.716	203	200	192	193	189	198
30.733	216	215	196	199	206	198		30.733	204	200	192	192	187	198
30.75	217	214	198	200	206	199		30.75	202	198	191	191	189	199
30.767	218	212	205	199	204	200		30.767	201	197	192	195	191	200
30.784	217	211	214	201	203	202		30.784	202	197	194	195	193	201
30.801	214	210	219	201	202	204		30.801	203	198	198	195	193	201
30.818	216	208	222	202	201	203		30.818	203	199	197	198	191	199
30.835	216	208	225	201	199	203		30.835	201	198	199	200	191	199
30.852	217	207	222	200	199	204		30.852	197	200	199	202	195	197
30.869	215	205	215	200	199	205		30.869	195	201	204	205	197	198
30.886	217	206	213	203	198	206		30.886	193	200	201	207	199	197
30.903	217	206	206	205	198	208		30.903	200	201	204	214	200	206
30.919	218	209	197	207	198	205		30.919	205	202	205	209	198	196
30.936	221	209	192	208	198	201		30.936	212	202	206	210	200	196
30.953	223	208	196	206	200	211		30.953	213	210	207	208	210	198
30.97	224	209	202	205	196	208		30.97	207	212	206	209	206	200
30.987	227	210	208	210	196	209		30.987	207	210	207	206	202	200
31.004	226	209	208	202	197	207		31.004	214	212	206	208	204	198
31.021	228	210	212	202	207	212		31.021	219	207	208	205	205	197
31.038	231	211	212	210	205	212		31.038	231	212	209	204	205	198
31.055	233	212	206	209	208	207		31.055	253	220	215	195	204	198
31.072	229	211	203	203	205	203		31.072	268	228	217	197	202	198
31.089	228	214	207	198	210	209		31.089	273	247	214	201	203	197
31.106	229	213	207	197	205	224		31.106	272	255	217	204	200	213
31.123	227	215	211	192	212	237		31.123	278	261	221	205	198	210
31.14	228	216	216	198	225	255		31.14	266	262	224	217	205	206
31.156	228	217	218	213	234	275		31.156	255	259	232	225	208	199
31.173	226	218	218	233	247	281		31.173	248	253	246	236	207	202
31.19	224	219	220	245	258	274		31.19	240	253	253	240	206	211
31.207	226	217	210	243	262	282		31.207	238	256	257	250	214	215
31.224	226	226	211	248	269	282		31.224	230	263	259	254	219	223
31.241	228	229	220	246	260	267		31.241	230	260	259	251	219	234
31.258	230	239	233	249	261	262		31.258	230	256	258	244	229	241
31.275	236	247	247	258	262	260		31.275	231	244	255	241	250	245
31.292	244	255	256	268	267	260		31.292	229	236	260	242	261	249
31.309	255	258	261	278	267	251		31.309	230	226	258	239	273	259
31.326	257	265	259	275	266	250		31.326	219	226	255	235	274	265
31.343	262	263	250	263	261	241		31.343	219	225	249	231	270	267
31.36	270	271	250	255	265	231		31.36	213	227	242	234	259	274
31.376	273	273	260	241	258	222		31.376	213	234	235	229	251	279
31.393	277	272	271	238	247	213		31.393	213	236	225	228	240	279
31.41	284	276	280	235	230	211		31.41	211	233	222	230	243	274
31.427	292	272	278	239	227	211		31.427	209	235	222	232	243	263
31.444	294	270	275	234	212	213		31.444	207	227	217	229	242	249
31.461	285	270	258	232	209	220		31.461	203	217	215	227	244	239
31.478	277	259	247	224	209	222		31.478	202	215	209	221	241	225
31.495	262	250	233	224	220	224		31.495	198	211	208	224	237	219
31.512	244	242	233	226	224	223		31.512	195	208	206	219	237	216
31.529	245	230	231	230	229	211		31.529	194	204	207	218	228	214
31.546	246	228	231	225	230	209		31.546	193	200	204	214	224	213
31.563	248	226	233	228	233	208		31.563	192	195	203	213	217	215
31.58	255	227	236	223	221	207		31.58	191	192	199	210	212	214
31.597	256	234	234	224	213	204		31.597	188	189	198	208	214	210
31.613	257	233	230	217	202	202		31.613	189	184	196	205	212	211
31.63	247	225	224	221	203	201		31.63	190	183	195	203	207	209
31.647	237	224	215	218	200	197		31.647	189	182	194	199	206	207
31.664	236	217	213	218	196	195		31.664	189	180	193	197	201	200
31.681	230	215	210	207	191	193		31.681	189	179	192	197	199	199
31.698	226	213	205	197	191	190		31.698	188	180	188	193	195	197
31.715	225	209	203	186	187	190		31.715	188	179	187	190	191	196
31.732	220	208	200	182	186	189		31.732	188	180	186	188	188	194
31.749	216	203	197	174	184	188		31.749	189	178	183	185	184	191
31.766	213	198	195	179	184	188		31.766	189	176	183	183	181	189
31.783	211	196	194	183	184	187		31.783	189	176	185	181	179	187
31.8	209	192	192	188	185	185		31.8	190	178	184	179	178	185
31.817	206	190	190	193	186	185		31.817	191	179	185	178	174	184
31.834	204	187	190	190	187	186		31.834	190	181	187	177	173	185
31.85	203	185	189	190	188	186		31.85	189	182	187	178	173	182
31.867	201	185	189	186	188	185		31.867	189	183	186	177	172	181
31.884	200	184	188	185	188	184		31.884	188	182	183	174	171	182
31.901	211	183	188	186	188	185		31.901	186	182	184	172	172	180
31.918	213	183	186	186	187	183		31.918	184	184	183	170	173	181
31.935	210	182	186	187	185	183		31.935	184	184	181	172	172	181
31.952	200	182	185	186	185	182		31.952	183	183	181	171	172	179
31.969	196	182	185	186	185	181		31.969	183	182	180	172	174	178
31.986	191	183	186	187	186	181		31.986	181	183	180	173	179	179
32.003	190	184	185	188	186	180		32.003	181	182	180	173	176	179
